# Supplementary material for: Adult Presentation of Subaortic Stenosis with Subaortic Membrane Treated with Surgical Removal
Source: J Cardiovasc Dev Dis. 2022 Jan 21;9(2):36. doi: 10.3390/jcdd9020036 (PMC8876706; doi:10.3390/jcdd9020036)
Supplement: Supplementary file 1 [file jcdd-09-00036-s001.zip]

Archive with 4 entries (4 files):
- supplemement video 1.mp4
- supplemement video 2.mp4
- supplemement video 3.mp4
- supplemement video 4.mp4
